# Supplementary material for: Spatial Metrics of Interaction between CD163-Positive Macrophages and Cancer Cells and Progression-Free Survival in Chemo-Treated Breast Cancer
Source: Cancers (Basel). 2022 Jan 8;14(2):308. doi: 10.3390/cancers14020308 (PMC8773496; doi:10.3390/cancers14020308)
Supplement: Supplementary file 1 [file cancers-14-00308-s001.zip › Supplementary_Tables_01022022.xlsx]

## Sheet: SupplTable S1
		Supplementary Table S1. Correlation coefficients with the corresponding 95% confidence intervals
			Correlation with traditional metrics
			Number of CD163+	Proportion of CD163+
		Number of CD163+ cells	1	0.74 (0.69 ; 0.78)
		Proportion of CD163+ cells	0.74 (0.69 ; 0.78)	1
		10th percentile of NND dist.	-0.55 (-0.61 ; -0.48)	0.03 (-0.07 ; 0.13)
		25th percentile of NND dist.	-0.45 (-0.52 ; -0.37)	0.14 (0.04 ; 0.23)
		Median of NND dist.	-0.33 (-0.41 ; -0.25)	0.24 (0.14 ; 0.33)
		CD163+ cells within 12mm	0.53 (0.45 ; 0.59)	0.54 (0.46 ; 0.61)
		CD163+ cells within 250mm	0.989 (0.987 ; 0.991)	0.76 (0.71 ; 0.8)
				Correlation with NND distribution quantiles
			10th percentile	25th percentile	50th percentile
		Number of CD163+ cells	-0.55 (-0.61 ; -0.48)	-0.45 (-0.52 ; -0.37)	-0.33 (-0.41 ; -0.25)
		Proportion of CD163+ cells	-0.24 (-0.32 ; -0.15)	-0.17 (-0.26 ; -0.08)	-0.09 (-0.18 ; 0.01)
		10th percentile of NND distribution	1	0.98 (0.98 ; 0.99)	0.94 (0.93 ; 0.95)
		25th percentile of NND distribution	0.98 (0.98 ; 0.99)	1	0.98 (0.97 ; 0.98)
		Median of NND distribution	0.94 (0.93 ; 0.95)	0.98 (0.97 ; 0.98)	1
		CD163+ cells within 12mm from cancer	-0.25 (-0.34 ; -0.16)	-0.19 (-0.28 ; -0.1)	-0.12 (-0.21 ; -0.02)
		CD163+ cells within 250mm from cancer	-0.52 (-0.58 ; -0.45)	-0.42 (-0.5 ; -0.34)	-0.31 (-0.39 ; -0.22)
			Correlation with metrics of infiltration
			CD163+ cells within 12mm	CD163+ cells within 250mm
		Number of CD163+ cells	0.53 (0.45 ; 0.59)	0.99 (0.99 ; 0.99)
		Proportion of CD163+ cells	0.56 (0.5 ; 0.62)	0.78 (0.74 ; 0.81)
		10th percentile of NND distribution	-0.25 (-0.34 ; -0.16)	-0.52 (-0.58 ; -0.45)
		25th percentile of NND distribution	-0.19 (-0.28 ; -0.1)	-0.42 (-0.5 ; -0.34)
		Median of NND distribution	-0.12 (-0.21 ; -0.02)	-0.31 (-0.39 ; -0.22)
		CD163+ cells within 12mm from cancer	1	0.55 (0.49 ; 0.62)
		CD163+ cells within 250mm from cancer	0.55 (0.49 ; 0.62)	1

## Sheet: SupplTable S2
		Supplementary Table S2. Associations between dichotomized stromal proportion of CD163+ cells and other prognostic factors
							Stroma proportions of CD163+ cells per 0.28 mm2
						Low			High
			Total N		N	%		N	%	P (&)
			443		288	0.650113		155	0.349887
		HR-	93		51	0.548387		42	0.451613	0.87827
		HR+	349		237	0.679083		112	0.320917
		Missing	1		0	0		1	1
		White	101		65	0.643564		36	0.356436	1
		Non-white	333		216	0.648649		117	0.351351
443		Unknown	9		7	0.777778		2	0.222222
		Histological Grade 1	119		91	0.764706		28	0.235294	0.0491971
		Histological Grade 2	177		116	0.655367		61	0.344633
		Histological Grade 3	145		79	0.544828		66	0.455172
443		Missing	2		2	1		0	0
		Tumor Size < 2 cm	214		153	0.714953		61	0.285047	0.589132
		Tumor Size 2-5 cm	171		104	0.608187		67	0.391813
443		Tumor Size >5 cm	58		31	0.534483		27	0.465517
		Node Negative	211		146	0.691943		65	0.308057	1
		Node Positive	223		135	0.605381		88	0.394619
443		Missing	9		7	0.777778		2	0.222222
		Her2 Negative	375		250	0.666667		125	0.333333	1
		Her2 Positive	54		30	0.555556		24	0.444444
443		Missing	14		8	0.571429		6	0.428571
		Radiation=Yes	255		163	0.639216		92	0.360784	1
443		Radiation=No	188		125	0.664894		63	0.335106
		Horm Tx non-compliant	98		63	0.642857		35	0.357143	1
		Horm Tx compliant	45		29	0.644444		16	0.355556
350		Unknown	207		145	0.700483		62	0.299517
		(&) adjusted for multiple testing using the Holm's method

## Sheet: SupplTable S3
		Supplementary Table S3. Associations between dichotomized 10th percentile of the NND distribution and other prognostic factors
							10th percentile of the NND distribution
						Low			High
			Total N		N	%		N	%	P (&)
			443		136	0.306998		307	0.693002
		HR-	93		29	0.311828		64	0.688172	1
		HR+	349		106	0.303725		243	0.696275
		Missing	1		1	1		0	0
		White	101		40	0.39604		61	0.60396	1
		Non-white	333		93	0.279279		240	0.720721
443		Unknown	9		3	0.333333		6	0.666667
		Histological Grade 1	119		25	0.210084		94	0.789916	0.637901
		Histological Grade 2	177		57	0.322034		120	0.677966
		Histological Grade 3	145		54	0.372414		91	0.627586
443		Missing	2		0	0		2	1
		Tumor Size < 2 cm	214		60	0.280374		154	0.719626	1
		Tumor Size 2-5 cm	171		58	0.339181		113	0.660819
443		Tumor Size >5 cm	58		18	0.310345		40	0.689655
		Node Negative	211		64	0.303318		147	0.696682	1
		Node Positive	223		67	0.300448		156	0.699552
443		Missing	9		5	0.555556		4	0.444444
		Her2 Negative	375		125	0.333333		250	0.666667	0.011473
		Her2 Positive	54		5	0.0925926		49	0.907407
443		Missing	14		6	0.428571		8	0.571429
		Radiation=Yes	255		74	0.290196		181	0.709804	1
443		Radiation=No	188		62	0.329787		126	0.670213
		Horm Tx non-compliant	98		25	0.255102		73	0.744898	1
		Horm Tx compliant	45		17	0.377778		28	0.622222
350		Unknown	207		65	0.31401		142	0.68599
		(&) adjusted for multiple testing using the Holm's method

## Sheet: SupplTable S4
		Supplementary Table S4. Associations between dichotomized 25th percentile of the NND distribution and other prognostic factors
								25th percentile of the NND distribution
						Low			High
			Total N		N	%		N	%	P (&)
			443		127	0.286682		316	0.713318
		HR-	93		27	0.290323		66	0.709677	1
		HR+	349		99	0.283668		250	0.716332
		Missing	1		1	1		0	0
		White	101		36	0.356436		65	0.643564	1
		Non-white	333		88	0.264264		245	0.735736
443		Unknown	9		3	0.333333		6	0.666667
		Histological Grade 1	119		23	0.193277		96	0.806723	0.789575
		Histological Grade 2	177		54	0.305085		123	0.694915
		Histological Grade 3	145		50	0.344828		95	0.655172
443		Missing	2		0	0		2	1
		Tumor Size < 2 cm	214		55	0.257009		159	0.742991	1
		Tumor Size 2-5 cm	171		57	0.333333		114	0.666667
443		Tumor Size >5 cm	58		15	0.258621		43	0.741379
		Node Negative	211		61	0.2891		150	0.7109	1
		Node Positive	223		62	0.278027		161	0.721973
443		Missing	9		4	0.444444		5	0.555556
		Her2 Negative	375		119	0.317333		256	0.682667	0.000981793
		Her2 Positive	54		3	0.0555556		51	0.944444
443		Missing	14		5	0.357143		9	0.642857
		Radiation=Yes	255		70	0.27451		185	0.72549	1
443		Radiation=No	188		57	0.303191		131	0.696809
		Horm Tx non-compliant	98		24	0.244898		74	0.755102	1
		Horm Tx compliant	45		19	0.422222		26	0.577778
350		Unknown	207		57	0.275362		150	0.724638
		(&) adjusted for multiple testing using the Holm's method

## Sheet: SupplTable S5
		Supplementary Table S5. Associations between dichotomized median of the NND distribution and other prognostic factors
								Median of the NND distribution
						Low			High
			Total N		N	%		N	%	P (&)
			443		91	0.205418		352	0.794582
		HR-	93		17	0.182796		76	0.817204	1
		HR+	349		74	0.212034		275	0.787966
		Missing	1		0	0		1	1
		White	101		26	0.257426		75	0.742574	1
		Non-white	333		62	0.186186		271	0.813814
443		Unknown	9		3	0.333333		6	0.666667
		Histological Grade 1	119		15	0.12605		104	0.87395	1
		Histological Grade 2	177		43	0.242938		134	0.757062
		Histological Grade 3	145		33	0.227586		112	0.772414
443		Missing	2		0	0		2	1
		Tumor Size < 2 cm	214		38	0.17757		176	0.82243	1
		Tumor Size 2-5 cm	171		42	0.245614		129	0.754386
443		Tumor Size >5 cm	58		11	0.189655		47	0.810345
		Node Negative	211		46	0.218009		165	0.781991	1
		Node Positive	223		43	0.192825		180	0.807175
443		Missing	9		2	0.222222		7	0.777778
		Her2 Negative	375		83	0.221333		292	0.778667	0.159995
		Her2 Positive	54		3	0.0555556		51	0.944444
443		Missing	14		5	0.357143		9	0.642857
		Radiation=Yes	255		49	0.192157		206	0.807843	1
443		Radiation=No	188		42	0.223404		146	0.776596
		Horm Tx non-compliant	98		19	0.193878		79	0.806122	1
		Horm Tx compliant	45		15	0.333333		30	0.666667
350		Unknown	207		40	0.193237		167	0.806763
		(&) adjusted for multiple testing using the Holm's method

## Sheet: SupplTable S6
		Supplementary Table S6. Associations between dichotomized number of CD163+ cells within 12mm from cancer and other prognostic factors
								Number of CD163+ cells within 12mm from cancer
						Low			High
			Total N		N	%		N	%	P (&)
			443		358	0.808126		85	0.191874
		HR-	93		60	0.645161		33	0.354839	0.00143346
		HR+	349		297	0.851003		52	0.148997
		Missing	1		1	1		0	0
		White	101		72	0.712871		29	0.287129	0.440723
		Non-white	333		279	0.837838		54	0.162162
443		Unknown	9		7	0.777778		2	0.222222
		Histological Grade 1	119		109	0.915966		10	0.0840336	0.00074027
		Histological Grade 2	177		147	0.830508		30	0.169492
		Histological Grade 3	145		100	0.689655		45	0.310345
443		Missing	2		2	1		0	0
		Tumor Size < 2 cm	214		185	0.864486		29	0.135514	0.589132
		Tumor Size 2-5 cm	171		130	0.760234		41	0.239766
443		Tumor Size >5 cm	58		43	0.741379		15	0.258621
		Node Negative	211		173	0.819905		38	0.180095	1
		Node Positive	223		177	0.793722		46	0.206278
443		Missing	9		8	0.888889		1	0.111111
		Her2 Negative	375		303	0.808		72	0.192	1
		Her2 Positive	54		45	0.833333		9	0.166667
443		Missing	14		10	0.714286		4	0.285714
		Radiation=Yes	255		207	0.811765		48	0.188235	1
443		Radiation=No	188		151	0.803191		37	0.196809
		Horm Tx non-compliant	98		84	0.857143		14	0.142857	0.143382
		Horm Tx compliant	45		35	0.777778		10	0.222222
350		Unknown	207		179	0.864734		28	0.135266
		(&) adjusted for multiple testing using the Holm's method

## Sheet: SupplTable S7
		Supplementary Table S7. Associations between dichotomized number of CD163+ cells within 250mm from cancer and other prognostic factors
								Number of CD163+ cells within 250mm from cancer
						Low			High
			Total N		N	%		N	%	P (&)
			443		380	0.857788		63	0.142212
		HR-	93		63	0.677419		30	0.322581	<0.001
		HR+	349		316	0.905444		33	0.0945559
		Missing	1		1	1		0	0
		White	101		85	0.841584		16	0.158416	1
		Non-white	333		287	0.861862		46	0.138138
443		Unknown	9		8	0.888889		1	0.111111
		Histological Grade 1	119		111	0.932773		8	0.0672269	0.019445
		Histological Grade 2	177		156	0.881356		21	0.118644
		Histological Grade 3	145		111	0.765517		34	0.234483
443		Missing	2		2	1		0	0
		Tumor Size < 2 cm	214		193	0.901869		21	0.0981308	1
		Tumor Size 2-5 cm	171		139	0.812865		32	0.187135
443		Tumor Size >5 cm	58		48	0.827586		10	0.172414
		Node Negative	211		182	0.862559		29	0.137441	1
		Node Positive	223		190	0.852018		33	0.147982
443		Missing	9		8	0.888889		1	0.111111
		Her2 Negative	375		324	0.864		51	0.136	1
		Her2 Positive	54		44	0.814815		10	0.185185
443		Missing	14		12	0.857143		2	0.142857
		Radiation=Yes	255		224	0.878431		31	0.121569	1
		Radiation=No	188		156	0.829787		32	0.170213
		Unknown	93		63	0.677419		30	0.322581
		Horm Tx non-compliant	98		87	0.887755		11	0.112245	0.0392241
		Horm Tx compliant	45		39	0.866667		6	0.133333
350		Unknown	207		191	0.922705		16	0.0772947
		(&) adjusted for multiple testing using the Holm's method

## Sheet: SupplTable S8
		Supplementary Table S8. Associations between age at diagnosis and dichotomized CD163 markers
		Metric	Level	Min.	1st Qu.	Median	Mean	3rd Qu.	Max.	P (&)
		Number of CD163+ cells	Low	30	46	55	56.024	65	93	0.478961
		Number of CD163+ cells	Hi	30	46	55	56.024	65	93
		Proportion of CD163+ cells	Low	30	46	55	56.1504	65	93	1
		Proportion of CD163+ cells	Hi	30	46	55	56.1504	65	93
		10th percentile of NND dist.	Low	32	45	53	55.3382	64	88	1
		10th percentile of NND dist.	Hi	32	45	53	55.3382	64	88
		25th percentile of NND dist.	Low	32	45	53	55.2992	64	88	1
		25th percentile of NND dist.	Hi	32	45	53	55.2992	64	88
		Median of NND dist.	Low	32	44.5	52	54.5824	64	88	1
		Median of NND dist.	Hi	32	44.5	52	54.5824	64	88
		CD163+ cells within 12mm	Low	32	46	54	55.9607	65	93	1
		CD163+ cells within 12mm	Hi	32	46	54	55.9607	65	93
		CD163+ cells within 250mm	Low	32	46	55	56.0159	65	93	0.637901
		CD163+ cells within 250mm	Hi	32	46	55	56.0159	65	93
		(&) adjusted for multiple testing using the Holm's method

## Sheet: SupplTable S9
	Supplementary Table S9. Bias-adjusted hazard ratios from the multivariate parsimonious Cox models with imputations and including dichotomized CD163 metrics one at a time
	Metric	HR	LL 95% CI	UL 95% CI	P
	High vs. Low Number of CD163+ cells per 0.28 mm2	1.89	1.05	3.41	0.039
	High vs. Low Stroma proportion of CD163+ cells per 0.28 mm2	1.48	0.91	2.4	0.122
	High vs. Low 10th percentile of the NND distribution	0.685	0.431	1.089	0.114
	High vs. Low 25th percentile of the NND distribution	0.538	0.292	0.991	0.051
	High vs. Low median of the NND distribution	0.531	0.291	0.967	0.043
	High vs. Low number of CD163+ cells within 12mm from cancer	1.78	1.09	2.89	0.024
	High vs. Low number of CD163+ cells within 250mm from cancer	2.333	1.368	3.981	0.003
